# Supplementary material for: An analysis of One Health timeliness metrics across multisectoral public health emergencies in Uganda
Source: Commun Med (Lond). 2025 May 22;5:192. doi: 10.1038/s43856-025-00893-9 (PMC12098913; doi:10.1038/s43856-025-00893-9)
Supplement: Supplementary file 3 — Supplementary Data 1 [file 43856_2025_893_MOESM3_ESM.xlsx]

## Sheet: Supplementary Table 1
Table. Select One Health Timeliness Metrics, defined as time in days between respective milestones, during multisectoral outbreaks in Uganda 2018-2022 and stratified by predictor variables
Predictor	Total no.	Start to Detect		Detect to Diagnostic Confirmation		Detect to Respond		Start to End		Detect to End
	(%)	No. (%)	Median # Days (IQR)	No. (%)	Median # Days (IQR)	No. (%)	Median # Days (IQR)	No. (%)	Median # Days (IQR)	No. (%)	Median # Days (IQR)
Overall	81 (100)	54 (67)	3 (1-5)	52 (64)	4 (2-13)	50 (62)	4 (2-9)	50 (62)	61 (43-110)	67 (84)	57 (37-95)
Report Year
2018	19 (23)	14 (74)	4 (2-4)	13 (68)	5 (2-18)	14 (74)	2 (1-4)	10 (53)	118 (64-130)	15 (79)	90 (53-124)
2019	15 (18)	9 (60)	1 (0-3)	7 (47)	1 (1-2)	8 (53)	4 (3-7)	10 (67)	44 (29-57)	14 (93)	42 (28-71)
2020	20 (25)	12 (60)	4 (2-5)	13 (65)	9 (4-30)	12 (60)	9 (3-45)	11 (55)	82 (42-106)	14 (70)	83 (36-104)
2021	11 (14)	6 (54)	4 (2-5)	7 (63)	2 (2-5)	4 (36)	5 (3-25)	6 (54)	46 (39-56)	9 (82)	43 (37-53)
2022	16 (20)	13 (81)	4 (2-12)	12 (75)	5 (3-8)	12 (75)	7 (4-13)	13 (81)	86 (50-126)	15 (94)	53 (40-116)
Region
Western	32 (40)	23 (72) 14 (70)	4 (3-5)	22 (69) 10 (50)	5 (2-9)	18 (56)	4 (1-8)	22 (69)	90 (52-130)	27 (84)	84 (46-121)
Northern	20 (25)	12 (75)	2 (0-4)	13 (81)	7 (4-33)	13 (65)	4 (3-9)	11(55)	50 (38-106)	15 (75)	50 (35-96)
Central	16 (20)	5 (38)	3 (3-6)	7 (54)	3 (2-18)	11 (69)	4 (2-14)	12 (75)	51 (41-102)	13 (81)	39 (36-61)
Eastern	13 (16)		1 (1-5)		2 (1-5)	8 (62)	5 (2-8)	5 (38)	30 (26-81)	12 (92)	68 (29-80)
Multi-Country
Yes	11 (14)	7 (63)	4 (1-5)	8 (73)	11 (3-39)	9 (82)	8 (2-43)	6 (55)	118 (91-140)	9 (82)	89 (57-124)
No	70 (86)	47 (67)	3 (1-5)	44 (63)	4 (2-8)	41 (59)	4 (2-7)	44 (63)	56 (41-97)	58 (83)	53 (37-91)
Prioritized zoonotic disease
Yes
No	47 (58)	36 (77)	4 (2-6)	36 (77)	4 (2-13)	28 (60)	5 (2-11)	34 (72)	57 (43-110)	40 (85)	55 (40-111)
	34 (42)	18 (53)	2 (1-4)	16 (47)	5 (2-13)	22 (65)	4 (2-8)	16 (47)	77 (28-109)	27 (79)	61 (31-91)
Disease* (incubation period)
Cholera (2hr-5d)
Anthrax (1-7d†)	22 (27)	12 (55)	3 (1-4)	14 (64)	4 (1-7)	17 (77)	4 (2-6)	11 (50)	94 (57-112)	20 (91)	77 (41-96)
RVF (2-6d)	14 (17)	9 (64)	4 (2-5)	9 (64)	8 (5-30)	7 (50)	3 (0-12)	8 (57)	88 (50-143)	12 (86)	85 (59-153)
CCHF (1-13d)	12 (15)	11 (92)	5 (3-10)	11 (92)	4 (2-7)	5 (42)	6 (4-9)	10 (83)	54 (43-82)	11 (92)	47 (36-81)
Foodborne illness‡	12 (15)	8 (67)	3 (3-4)	10 (83)	2 (1-3)	9 (75)	4 (2-7)	8 (67)	39 (38-44)	9 (75)	37 (35-41)
Undiagnosed	5 (6)	5 (100)	1 (0-1)	0	--	2 (40)	3 (3-3)	4 (80)	23 (19-35)	4 (80)	23 (19-34)
Yellow Fever (3-6d)	5 (6)	1 (20)	93	0	--	1 (20)	14	1 (20)	126	2 (40)	38 (33-43)
	5 (6)	4 (80)	5 (3-11)	3 (60)	41 (16-54)	3 (60)	51 (41-62)	4 (80)	144 (124-165)	4 (80)	135 (114-162)
VHF
Yes	31 (38)	25 (81)	4 (3-6)	26 (84)	3 (1-5)	19 (61)	6 (2-10)	24 (77)	54 (41-102)	26 (84)	45 (36-84)
No	50 (62)	29 (58)	3 (1-4)	26 (52)	7 (2-24)	31 (62)	3 (2-8)	26 (52)	86 (44-112)	41 (82)	70 (43-95)
Past experience§
Frequent
Infrequent	65 (80)	45 (69)	3 (1-5)	44 (68)	4 (2-7)	40 (62)	4 (2-7)	41 (63)	52 (39-94)	56 (86)	53 (37-87)
Unknown	11 (14)	8 (73)	5 (2-11)	8 (73)	31 (9-46)	9 (82)	38 (2-43)	8 (73)	139 (101-155)	9 (82)	116 (90-140)
	5 (6)	1 (20)	93	0	--	1 (20)	14	1 (20)	126	2 (40)	38 (33-43)
Pathogen Type
Bacteria	39 (49)	23 (59)	3 (1-4)	24 (62)	6 (2-17)	26 (67)	3 (1-6)	21 (54)	90 (50-112)	35 (90)	76 (46-104)
Virus	33 (40)	26 (79)	4 (3-6)	28 (85)	3 (2-8)	21 (64)	6 (4-11)	25 (76)	55 (42-94)	27 (82)	47 (36-86)
Toxin	4 (5)	4 (100)	1 (1-3)	0	--	2 (50)	3 (3-3)	3 (75)	21 (17-44)	3 (75)	21 (16-43)
Unknown	5 (6)	1 (20)	93	0	--	1 (20)	14	1 (20)	126	2 (40)	38 (33-43)
Transmission Route
Direct or mixed	35 (43)	25 (71)	3 (1-6)	28 (80)	5 (2-13)	19 (54)	4 (2-9)	23 (66)	55 (43-86)	29 (83)	53 (40-90)
Water/food-borne	28 (35)	18 (64)	2 (1-4)	14 (50)	4 (1-7)	19 (68)	3 (2-6)	16 (57)	77 (28-109)	25 (89)	67 (31-95)
Vector-borne	13 (16)	10 (77)	4 (3-5)	10 (77)	5 (1-37)	11 (85)	7 (4-41)	10 (77)	93 (39-137)	11 (85)	84 (37-121)
Unknown	5 (6)	1 (20)	93	0	--	1 (20)	14	1 (20)	126	2 (40)	38 (33-43)
Surveillance Type
Indicator-based	50 (62)	37 (74)	3 (2-5)	33 (66)	3 (2-7)	32 (64)	5 (2-9)	34 (68)	57 (39-106)	44 (88)	53 (35-93)
Event-based	8 (10)	4 (50)	3 (1-49)	5 (63)	8 (5-16)	4 (50)	8 (2-14)	4 (50)	88 (49-111)	6 (75)	85 (33-147)
Wastewater	1 (1)	0	--	1 (100)	50	1 (100)	43	0	--	0	--
Unknown	22 (27)	13 (59)	2 (0-5)	13 (59)	5 (2-7)	13 (59)	3 (1-6)	12 (55)	74 (47-135)	17 (77)	70 (43-90)
One Health Sectors
Hum-Animal-Enviro	48 (59)	37 (77)	4 (2-6)	35 (73)	4 (2-9)	29 (60)	5 (2-11)	35 (73)	58 (43-124)	40 (83)	53 (39-100)
Hum-Enviro	26 (32)	13 (50)	2 (1-3)	16 (62)	5 (2-13)	19 (73)	4 (2-8)	12 (46)	92 (44-109)	23 (88)	70 (39-95)
Hum-Enviro-Plant	5 (6)	4 (80)	1 (1-3)	0	--	2 (40)	3 (3-3)	3 (60)	21 (17-44)	3 (60)	21 (16-43)
Animal-Environment	2 (2)	0	--	1 (50)	16	0	--	0	--	1 (50)	147
Median and interquartile range (IQR) calculations were rounded to the whole number given the analysis unit of days.
*Most frequent diseases reported here, whereas outbreaks occurring twice or less not analyzed here (including outbreaks of EVD, meningitis, plague, West Nile virus, and circulating vaccine-derived poliovirus type 2)
†Cutaneous and gastrointestinal anthrax
‡Incubation periods for foodborne illnesses range from 1 hour – 30 days depending on the bacterial, chemical, parasitic, or viral etiology
§Country-level past experience categorized as frequent: >10 in the past decade; or infrequent ≤10 in the past decade.
NB: Bold text is used to indicate table headers.
