# Supplementary material for: An analysis of One Health timeliness metrics across multisectoral public health emergencies in Uganda
Source: Commun Med (Lond). 2025 May 22;5:192. doi: 10.1038/s43856-025-00893-9 (PMC12098913; doi:10.1038/s43856-025-00893-9)
Supplement: Supplementary file 4 — Supplementary Data 2 [file 43856_2025_893_MOESM4_ESM.xlsx]

## Sheet: Supplementary Table 2
Table. Analysis of factors related to timeliness of outbreak detection and response in Uganda, organized by theme and sub-theme.
Theme	Sub-Theme	Description	Illustrative Quotes
Outbreak factors	Past experience (novel vs. repeat)	Participants describe learning from experience with past outbreaks of the same disease as an enabling factor because Uganda has established health systems specifically prepared for outbreaks of given diseases. Informants also gave examples of how first-of-kind outbreaks are particularly challenging to manage, in terms of novel pathogens at both the district and national level. There is awareness …	“My experience was that we, this outbreak was the very first of its kind in this area… where it happened. So, it was a bit of a challenge for the people, because it had never happened in this area, so we had to ensure that many things are done, for them to go ahead, to manage.” -KI01 “I think a good example would be the West African Ebola outbreak, and having not had Ebola and these viruses caugh…
	Perceived threat (VHF)	Informants described that outbreak response is heightened for certain viruses, namely Ebola and Marburg, due to perceived risk of these diseases. However, not all viral hemorrhagic fevers are considered of equal consequence. Risk communication materials have been developed in advance for several prioritized diseases, including Ebola, facilitating faster response following detection.	“[W]hen it comes particular other diseases… like the Marburg and Ebolas, those ones you find that the response is different I think because of the threat with which people look at it. You find that again everyone should be scared about it, you find that the attention that that one deserves- gets is far, far, far higher, yes, so you find that the stakeholders are quickly mobilized to make sure tha…
	Diagnostic & lab considerations	Laboratory capacity continues to be built across the country as this has been identified as a priority to curb delays given lessons learned from past outbreaks. While the Hub System acts as an enabler to timely diagnostic confirmation, informants cautioned that laboratory methods required to confirm an outbreak can vary based on the pathogen, both in time and supplies required. It is therefore un…	“[W]hen there is a problem we usually intervene as if it is actually an outbreak, even before being declared. Why? Instituting preventive measures is much better than waiting to have it confirmed as the transmission continues to occur in the community…Though of course there is a delay. You realize we don’t have laboratories for some of these tests that need to be done? So, the samples have to be …
Contextual Influences	Existing infrastructure and health system structures	Public health infrastructure is described as facilitating timely detection, notification, and response. Specific systems cited include: the national sample transport system (Hub System) for diagnostic confirmation; the short message service (SMS) 6767 platform which facilitates notification and prompts rapid verification, coordination, and distribution of resources; Integrated Disease Surveillanc…	“We rely on the local structure… A case and point: the current anthrax outbreak in Bududa … it was [identified by] the Animal Husbandry Officer while she was doing her routine work. So, she reported to the DVO and since some human cases had been observed, they connected with the DSFP, the District Surveillance Focal Person, who reported the case to the DHO, that is the District Health Officer... …
	One Health collaborations	One Health collaborations were universally described as important to a coordinated outbreak investigation and response, as well as efforts to increase tracking of predictive alerts of potential outbreaks. While informants described several important milestones in One Health implementation in Uganda, the approach is still not yet fully integrated into health systems. Inequities across the One Heal…	“[A]nother thing that facilitated… Mbale EOC and then the regional vet lab, they have gone through One Health training. So they appreciate the value of a multisectoral coordination in such an outbreak setting, so it was easy for them to really quickly... help out and coordinate things together. But the district where it had happened, they had not received that training…[W]e’ve actually prioritize…
	Community engagement	Informants agreed that prevention and response efforts, including educational approaches, must incorporate social and cultural understandings of community practices to be effective. There was recognition that community engagement needs to include and prioritize responder engagement with community leaders, including religious and cultural leaders.	“For any outbreak or disease outbreak or any other public health emergency if the responders for example do not engage the community through their leadership or through their existing structures… some of these interventions are very sensitive. Their acceptance, their willingness to participate or get involved is actually the major factor that we rally on, or that we ride on. Once the community is…
	International engagement and political involvement	International partner involvement was described as closely tied to resources needed to investigate and respond to outbreaks; however, while funding facilitates investigation and follow-up, international partner involvement may also contribute to uncoordinated or siloed investigations because of disease-specific interests of different partner groups. Additionally, the interests and decisions of in…	“Most of these outbreaks that we are investigating in Uganda, are mostly driven by partner support, which is very fine… [I] guess what we need to do, is to make sure that partners supporting us also move uniformly. Because if partner A has funds to investigate anthrax in District B and because they have these funds they just send in directly without the Ministry of Health or Ministry of Agricultu…
Experiences and needs of frontline workers	Motivation	Informants reported that frontline workers are motivated by different goals. For example, certain individuals who would be required to notify authorities about a suspect outbreak may be unmotivated to report due to the socioeconomic consequences of the response. Several informants linked motivation among outbreak investigators with the need for increased training on the value of reporting on outb…	“[W]e have even the other leaders – say the CAO, the chief administrative officer… As the district [head] they may not want to report maybe a disease because of some reasons, a loss of revenue or yeah.”-KI05 “I’m sorry to tell you but we have some of our colleagues, for them they don’t see the value of reporting. ‘Why should I report, eh?’ I mean, they have to be self-motivated to report. It does…
	Perceptions of power or powerlessness	This sub-theme largely describes perceived dynamics between 1) the One Health sectors; and 2) national and international agencies and priorities. Several informants expressed concern over perceived preferential treatment of the human health sector over animal, environmental, and plant health sectors, calling for a leveled playing field. Informants also described power dynamics relating to decisio…	“In fact, the Office of the President should be the place where we should be going [for National Task Force meetings] that can bring us all together so that there is no feeling of superiority of a particular sector over the other.” -KI02 “The World Health Organization would never intervene in any outbreak until there is a human case. You know that? Until there is, a human, confirmed case. That’s …
	Resources and funding availability	Participants described the need for funds to be released quickly in order to rapidly mobilize for field investigation. Disrupted supply chains were cited as problematic, with informants recognizing delays in detection and response due to lack of personal protective equipment and supplies to collect biospecimens, challenges securing transport for field investigation and verification, laboratory su…	“You find that most of the outbreaks do occur or start from the community level, meaning the lower units that have the push system may not have adequately some of the things that they would need to quickly pick and go and respond to these emergencies. And so…the challenge of logistics is real and it does affect our response mechanisms across the board. It’s not only the logistics of supplies to u…
*CCHF, Crimean Congo Hemorrhagic Fever; DVO, District Veterinary Officer; EOC, Emergency Operations Center; FAO, Food and Agriculture Organization; MAAIF, Ministry of Agriculture, Animal Industries and Fisheries; OIE, World Animal Health Organization; PCR, polymerase chain reaction; RVF, Rift Valley fever; WHO, World Health Organization. NB: Italicized text is used to indicate direct quotes from …
