# Supplementary material for: An analysis of One Health timeliness metrics across multisectoral public health emergencies in Uganda
Source: Commun Med (Lond). 2025 May 22;5:192. doi: 10.1038/s43856-025-00893-9 (PMC12098913; doi:10.1038/s43856-025-00893-9)
Supplement: Supplementary file 5 — Supplementary Data 3 [file 43856_2025_893_MOESM5_ESM.xlsx]

## Sheet: Sheet1
Outbreak ID	Report Year	Disease	Past Experience Frequency**	Start-Detect	Start-End	Detect-Notify	Detect-Diagnostic	Detect-Respond	Detect-End
1	2018	RVF	Frequent	0
2	2018	Anthrax	Frequent	9	124	0		0	115
3	2018	Anthrax	Frequent	2	42	4	5	1	40
4	2018	Anthrax	Frequent	2	272	4	33	5	270
5	2018	CCHF	Frequent			1	2	1	53
6	2018	CCHF	Frequent	4		2	2	7
7	2018	Foodborne illness	Frequent	4
8	2018	Anthrax	Frequent	4	162	1			158
9	2018	Anthrax	Frequent	6		0	46
10	2018	Cholera	Frequent				1	1	84
11	2018	Cholera	Frequent	1	130	2			129
12	2018	Cholera	Frequent				6	1	43
13	2018	Cholera	Frequent	4	99	0		1	95
14	2018	Cholera	Frequent	5	112	7	18	2	107
15	2018	Cholera	Frequent				0	6	67
16	2018	Cholera	Frequent	2	126		5	4	124
17	2018	Cholera	Frequent	3	64	0	7	0	61
18	2018	Cholera	Frequent	1	30		1	2	29
19	2018	Meningitis	Infrequent			2	24	2	90
20	2019	EVD	Infrequent	0	140	1	1	2	140
21	2019	Foodborne illness	Frequent	1	44	0		3	43
22	2019	Cholera	Frequent	3	57	0	2	4	54
23	2019	CCHF	Frequent	1	29		1		28
24	2019	CCHF	Frequent	3	37		1	2	34
25	2019	CCHF	Frequent	3	44	5	1		41
26	2019	CCHF	Frequent		55
27	2019	Foodborne illness	Frequent	0	21	2		3	21
28	2019	Cholera	Frequent				4	8	70
29	2019	Cholera	Frequent	3	94			6	91
30	2019	Cholera	Frequent	0	26				26
31	2019	Cholera	Frequent						89
32	2019	Cholera	Frequent				0	8	31
33	2019	Anthrax	Frequent						71
34	2019	Cholera	Frequent			9			28
35	2020	Anthrax	Frequent				16		147
36	2020	Anthrax	Frequent			26	30
37	2020	Anthrax	Frequent	4	50				46
38	2020	CCHF	Frequent	4	39	0	0	1	35
39	2020	Cholera	Frequent	2	106	0	68	71	104
40	2020	Cholera	Frequent	5	90	0	7	6	85
41	2020	Cholera	Frequent			9		9	96
42	2020	Yellow Fever	Infrequent	4	110	16	16	62	106
43	2020	West Nile Virus	Infrequent	5	91	39	37	38	86
44	2020	Undiagnosed Illness	Unknown			7
45	2020	Undiagnosed Illness	Unknown
46	2020	Undiagnosed Illness	Unknown			1
47	2020	RVF	Frequent	6	42		3		36
48	2020	RVF	Frequent			9	7	9	35
49	2020	RVF	Frequent	11	38	11	4	4	27
50	2020	RVF	Frequent	1	82	10	9	11	81
51	2021	RVF	Frequent	6	43	2	2		37
52	2020	Cholera	Frequent
53	2020	Plague	Infrequent	1	58	1		2	57
54	2020	Yellow Fever	Infrequent	5	179	41	41	51	174
55	2020	Cholera	Frequent	0		1	2	2
56	2021	Anthrax	Frequent	5	81	0	2	3	76
57	2021	CCHF	Frequent	2	39	1	1	6	37
58	2021	Cholera	Frequent				3	2	39
59	2021	cVDP2	Infrequent			35	50	43
60	2021	Foodborne illness	Frequent	0	25	1			25
61	2021	RVF	Frequent	5	48	2	2		43
62	2021	RVF	Frequent	3	56	5	5		53
63	2021	Undiagnosed Illness	Unknown			15			43
64	2021	Yellow Fever	Infrequent			55
65	2021	Anthrax	Frequent			1			68
66	2022	Anthrax	Frequent	0	50	6	7	12	50
67	2022	Undiagnosed Illness	Unknown	93	126	7		14	33
68	2022	RVF	Frequent	10	94	0	0	2	84
69	2022	Anthrax	Frequent			0	5	13	189
70	2022	Yellow Fever	Infrequent	2	151	54	54		149
71	2022	Foodborne illness	Frequent	1	17				16
72	2022	EVD	Infrequent	43	159	0	2	4	116
73	2022	Anthrax	Frequent	1	95	6	8	1	94
74	2022	RVF	Frequent	12	65	3	3		53
75	2022	RVF	Frequent	5	10	43	58	56	15
76	2022	RVF	Frequent	3	86		34		83
77	2022	Yellow Fever	Infrequent	16	137	36		41	121
78	2022	CCHF	Frequent					4
79	2022	CCHF	Frequent	4	39		3	4	35
80	2022	CCHF	Frequent	3	44	0	4	10	41
81	2022	CCHF	Frequent				5	7	40
Key: Columns E through J represent timeliness metrics between two respective milestones, measured in days. Frequent outbreaks are defined as >10 outbreaks of a given pathogen prompting PHEOC activation in the past decade; infrequent are defined as ≤10 outbreaks of a given pathogen prompting PHEOC activation in the past decade.
